# Supplementary material for: Ataluren—Promising Therapeutic Premature Termination Codon Readthrough Frontrunner
Source: Pharmaceuticals (Basel). 2021 Aug 9;14(8):785. doi: 10.3390/ph14080785 (PMC8398184; doi:10.3390/ph14080785)
Supplement: Supplementary file 1 [file pharmaceuticals-14-00785-s001.zip]

Archive with 1 entries (1 files):
- pharmaceuticals-1314944-supplementary.pdf
